# Supplementary material for: Simultaneous Down-Regulation of Dominant Cinnamoyl CoA Reductase and Cinnamyl Alcohol Dehydrogenase Dramatically Altered Lignin Content in Mulberry
Source: Plants (Basel). 2024 Dec 16;13(24):3512. doi: 10.3390/plants13243512 (PMC11676671; doi:10.3390/plants13243512)
Supplement: Supplementary file 1 [file plants-13-03512-s001.zip]

Archive with 7 entries (7 files):
- Figure S1.tif
- Figure S2.tif
- Figure S3.tif
- Figure S4.tif
- Table S1 Basic information of MaCCRs.xlsx
- Table S2 primers used in this study.xlsx
- Table S3 CCR protein sequences.xlsx
