# Supplementary material for: Simultaneous Down-Regulation of Dominant Cinnamoyl CoA Reductase and Cinnamyl Alcohol Dehydrogenase Dramatically Altered Lignin Content in Mulberry
Source: Plants (Basel). 2024 Dec 16;13(24):3512. doi: 10.3390/plants13243512 (PMC11676671; doi:10.3390/plants13243512)
Supplement: Supplementary file 1 [file plants-13-03512-s001.zip › Table S1 Basic information of MaCCRs.xlsx]

## Sheet: Sheet1
Gene	CDS Length(bp)	Length(aa)	Molecular weight(Kda)	Isoelectric point
MaCCR1	1017	338	37	6.16
MaCCR3	987	328	36	6.54
MaCCR4	987	328	36	6.54
MaCCR6	987	328	35.7	8.14
