# Supplementary material for: Simultaneous Down-Regulation of Dominant Cinnamoyl CoA Reductase and Cinnamyl Alcohol Dehydrogenase Dramatically Altered Lignin Content in Mulberry
Source: Plants (Basel). 2024 Dec 16;13(24):3512. doi: 10.3390/plants13243512 (PMC11676671; doi:10.3390/plants13243512)
Supplement: Supplementary file 1 [file plants-13-03512-s001.zip › Table S2 primers used in this study.xlsx]

## Sheet: Sheet1
Primer name	5'-3' sequence	notes
CCR1-F	atgcctgttgacagtgctgc	Cloning
CCR1-R	tcaagattggattttgatagaatcttcttggg	Cloning
CCR3-F	atgagcagcatcgtgac	Cloning
CCR3-R	tcagaaattgacaaattgcttttc	Cloning
CCR4-F	atgagcagcatcgtgac	Cloning
CCR4-R	tcagaaattgacaaattgctttt	Cloning
CCR6-F	atgagcagcaacgtga	Cloning
CCR6-R	tcagacattgacaaattgcttt	Cloning
MaActin-QF	CATTGTAGGTCGTCCCCGTC	qRT-PCR
MaActin-QR	TTCTTCAGGGGCAACACGAA	qRT-PCR
Q-CCR1-F	tggaaccagcagtgaatggg	qRT-PCR
Q-CCR1-R	ccaccgctttcccatagcag	qRT-PCR
Q-CCR3/4-F	ttcacaccgcatctcccttt	qRT-PCR
Q-CCR3/4-R	aaactgcagccatggaagac	qRT-PCR
Q-CCR6-F	cgtcgatagctgccgttgta	qRT-PCR
Q-CCR6-R	caccattgccgggttgattg	qRT-PCR
NIb-VIGS-CCR1-F	agtggtctctgtccagtccttttgaaggagcgaaagagag	VIGS
NIb-VIGS-CCR1-R	ggtctcagcagaccacaagtgcaaaattcaaggtcactcc	VIGS
NIb-VIGS-CCR3/4-F	agtggtctctgtccagtccttcatgatgtcaaagacccagag	VIGS
NIb-VIGS-CCR3/4-R	ggtctcagcagaccacaagttgattgtaaccaggtcaatgc	VIGS
NIb-VIGS-CCR6-F	agtggtctctgtccagtcctgctgtcatttcgaacttaataaatg	VIGS
NIb-VIGS-CCR6-R	ggtctcagcagaccacaagttttcaatggaatgtagtctattccc	VIGS
