# Supplementary material for: Simultaneous Down-Regulation of Dominant Cinnamoyl CoA Reductase and Cinnamyl Alcohol Dehydrogenase Dramatically Altered Lignin Content in Mulberry
Source: Plants (Basel). 2024 Dec 16;13(24):3512. doi: 10.3390/plants13243512 (PMC11676671; doi:10.3390/plants13243512)
Supplement: Supplementary file 1 [file plants-13-03512-s001.zip › Table S3 CCR protein sequences.xlsx]

## Sheet: Sheet1
Symbols	Accession number	Species
ATCCR1	NP_001322097.1	Arabidopsis thaliana
ATCCR2	NM_001335015.1	Arabidopsis thaliana
GbCCR	AEO13438.1	Ginkgo biloba
LpCCR2	AJK93390.1	Lolium perenne
LpCCR3	AJK93391.1	Lolium perenne
LpCCR5	AJK93393.1	Lolium perenne
LpCCR6	AJK93394.1	Lolium perenne
LpCCR8	AJK93396.1	Lolium perenne
LpCCR9	AJK93397.1	Lolium perenne
LpCCR11	AJK93401.1	Lolium perenne
PvCCR	ACZ74591.1	Panicum virgatum
